# Supplementary material for: A High-Efficiency CRISPR–Cas9 Ribonucleoprotein Genome Editing System in Aspergillus fijiensis Enabled by Microhomology-Mediated End Joining
Source: J Fungi (Basel). 2026 Feb 25;12(3):165. doi: 10.3390/jof12030165 (PMC13027702; doi:10.3390/jof12030165)
Supplement: Supplementary file 1 [file jof-12-00165-s001.zip]

Archive with 1 entries (1 files):
- jof-4113536-supplementary.pdf
